# Supplementary material for: iTACTIC – implementing Treatment Algorithms for the Correction of Trauma-Induced Coagulopathy: study protocol for a multicentre, randomised controlled trial
Source: Trials. 2017 Oct 18;18:486. doi: 10.1186/s13063-017-2224-9 (PMC5648415; doi:10.1186/s13063-017-2224-9)
Supplement: Supplementary file 3 — SOFA score. (ZIP 217 kb) [file 13063_2017_2224_MOESM3_ESM.zip]

Archive with 2 entries (2 files):
- Additional file 3 - iTACTIC Information Sheet - Subject R2.docx
- Additional file 3 - SOFA scoreR2.pdf
